# Supplementary material for: Chemical Profiling and Antioxidant and Anti-Amyloid Capacities of Salvia fruticosa Extracts from Greece
Source: Plants (Basel). 2023 Sep 6;12(18):3191. doi: 10.3390/plants12183191 (PMC10535607; doi:10.3390/plants12183191)
Supplement: Supplementary file 1 [file plants-12-03191-s001.zip]

Archive with 1 entries (1 files):
- plants-2538509-supplementary.pdf
